# Supplementary material for: Gender biases and hate speech: Promoters and targets in the Argentinean political context
Source: PLoS One. 2025 Jan 24;20(1):e0317001. doi: 10.1371/journal.pone.0317001 (PMC11760012; doi:10.1371/journal.pone.0317001)
Supplement: S1 Table — (XLSX) [file pone.0317001.s004.xlsx]

## Sheet: Sheet1
user_candidate	tweet	url
ManuelaC22	@ManuelaC22 Trio de vagas, la @sigridbazan argentina jodiendo el poco empleo que hay..	https://twitter.com/Reby95007948/status/1623759287536218112
ManuelaC22	@ManuelaC22 Quién es ésta babosa argentinoide q viene a hablar en ""nuestro pais""? Otra terruca como la camarada Vilma y Olga q apoyan la AC y amenazan con matar a quien se oponga..Sendero detrás del proyecto, violencia y caos...por qué querríamos un suicidio y el fin d nuestro hermoso pais?	https://twitter.com/pilica15/status/1623854947652587520
ManuelaC22	@ManuelaC22 Basura comunista .	https://twitter.com/DeepIns52339256/status/1621999538180333568
ManuelaC22	@ManuelaC22 Lárgate a tu país en llamas por el socialismo, zurda fracasada.	https://twitter.com/frandpc/status/1621222420538327040
ManuelaC22	@ManuelaC22 Argentina de mrd. Lárgate a tu país. Arregla el tuyo y después vuelve. https://t.co/LMnqg3Cpic	https://twitter.com/Leonardo03012/status/1621545479673712640
ManuelaC22	@ManuelaC22 Porque no te vas a vivir a Perú, Zurda Parasito	https://twitter.com/Hammurabi1973/status/1621489171389890560
ManuelaC22	@ManuelaC22 Andá pa´allá, boba!	https://twitter.com/kana_alberto/status/1621549387200479232
ManuelaC22	@ManuelaC22 Andate a tu país feminazi	https://twitter.com/Carmenaracne/status/1621847003767443712
ManuelaC22	@ManuelaC22 @_IPNoticias Hermanos peruanos, acá tienen el arma más letal a estos violentos de cotillón. https://t.co/UNIN5Ort08	https://twitter.com/SSalesito/status/1621175557760352512
ManuelaC22	@ManuelaC22 @_IPNoticias Zurda socialsta, primero ve a tu pais Argentina a reclamar a tu gobierno corrupto que tanto apoyas y que esta matando de hambre a la gente.	https://twitter.com/jessicajara26/status/1621264557955063808
ManuelaC22	@ManuelaC22 Argentina asquerosa muertos de hambre tu país es una mierd.. gracias al socialismo, Perú sacó al burro de presidente que teniamos	https://twitter.com/eamilcarPe/status/1621582052897300480
ManuelaC22	@ManuelaC22 Anda vende tu ideología basura en tu país.	https://twitter.com/Haroldo30447215/status/1621257162260463616
ManuelaC22	@ManuelaC22 Anda a bañarte roñosa	https://twitter.com/paulocrosta/status/1621172033047433216
ManuelaC22	@LuisPesantes @ManuelaC22 @CancilleriaPeru @MigracionesPe No, no tiene ningún permiso. Caguenla a palo y bañenla, por favor!	https://twitter.com/ElJudasLiberal/status/1621555473819344896
ManuelaC22	@ManuelaC22 @rlucas_14 Fuera zurda come cal. Regresa a tu Argentina devaluada.	https://twitter.com/ThePrinceb0y/status/1621289597266235392
OfeFernandez_	@vikinga_parana Es la hermana clonada de @OfeFernandez_ piensa igual, habla igual, y por lo poco que se ve en la foto, morfa igual...	https://twitter.com/TurcoWturco/status/1621918381124247552
OfeFernandez_	#OdioDeGenero #JusticiaPorLucioDupuy #MarinaAbiuso #FemiNazis @OfeFernandez_ #ColectivoDeActrices https://t.co/O1I7Ph0Og1	https://twitter.com/Potrana/status/1621175019949953024
OfeFernandez_	@OfeFernandez_ y donde esta el de lucio? hola ese caso thelma la invento ella jajaja PD SE VA A CAER LA FEMINISTAS jajaja	https://twitter.com/ThMlol90/status/1622019729668939776
OfeFernandez_	@OfeFernandez_ hablas de la vieja chota esa que amenazaba a una nena de 6 años de muerte por temas políticos? que ayudaba a afanar a la ""Cisti""? Si, de seguro debe estar acostada en la parrilla del diablo la forra esa	https://twitter.com/cuervotox/status/1623769166888022016
OfeFernandez_	Mira hermana @OfeFernandez_ las 2 hijas de putas asesinas de trapo verde fueron declaradas culpables algo para decir de las asesinas??? #JusticiaPorLucioDupuy	https://twitter.com/ofelia_hermana/status/1621169793868107776
OfeFernandez_	@OfeFernandez_ Donde andará está pelotuda parasito feminista no apareciste y no marcharon por lucio	https://twitter.com/RULYDJ/status/1621600080896589824
OfeFernandez_	Justicia: banearon a la siniestra de @MelinaFarias_ por lo que tuiteó sobre Lucio. BASURA feminancy, como las del colectivo de @actrices_arg @sol__despeinada @OfeFernandez_ @vikidonda y la mi3rda en general con ideología.	https://twitter.com/richteatiende/status/1622649191670349824
OfeFernandez_	@OfeFernandez_ Gorda lacra defende a esas lebianas asesinas dale un tiro en la cabesa te pegaria	https://twitter.com/HoracioFedi/status/1621458389179015168
OfeFernandez_	@DanielPayanes Hay que difundirlo por todos lados , hay que hacerla.mierda en redes , estas basuras no pueden tener lugar donde difundir las basuras de pensamientos que tiene, estas mierdas que crearon los k con @OfeFernandez_ a la cabeza junto a la hdp de @vikidonda	https://twitter.com/cabeza237772932/status/1621879835353038848
OfeFernandez_	@OfeFernandez_ Asi tenes el tuje??	https://twitter.com/Joselochuck/status/1621269037517885440
OfeFernandez_	@OfeFernandez_ Che gorda incojible viste que las declararon culpables por asesinar y violar a un niño a las dos lesbianas que vos defendias?? Que opinas ahora?	https://twitter.com/Joselochuck/status/1621178959655215104
OfeFernandez_	@Rmgil1 Es la hermana clonada de @OfeFernandez_ piensa igual, habla igual, y por lo poco que se ve en la foto, morfa igual...	https://twitter.com/TurcoWturco/status/1621919154784636928
OfeFernandez_	@salascsilvia Es la hermana clonada de @OfeFernandez_ piensa igual, habla igual, y por lo poco que se ve en la foto, morfa igual...	https://twitter.com/TurcoWturco/status/1621928575971589888
OfeFernandez_	@FurmanElias Es la hermana clonada de @OfeFernandez_ piensa igual, habla igual, y por lo poco que se ve en la foto, morfa igual...	https://twitter.com/TurcoWturco/status/1621921198165659648
OfeFernandez_	@juan_alaloca Es la hermana clonada de @OfeFernandez_ Piensa igual, habla igual, y por lo visto en la foto: morfa igual !!	https://twitter.com/TurcoWturco/status/1622036381248667648
RominaDelPla	@RominaDelPla No se había muerto pasada de falopa o estoy equivocado?	https://twitter.com/libertad9870/status/1623117322624827392
RominaDelPla	@RominaDelPla @DiputadosAR Bala para vos también.	https://twitter.com/AlbertiTereso/status/1623533888902696960
RominaDelPla	@RominaDelPla Cómo despido , si uds no trabajan ! Agarren la pala .. manga de vagos , parásitos .. Lakras ! 💩	https://twitter.com/BullrichmaniaBz/status/1623102997550055424
RominaDelPla	@RominaDelPla Los troskos son una farsa sin destino	https://twitter.com/ENZOROJ04776585/status/1621243195223937024
RominaDelPla	@RominaDelPla Dale roñosa, déjate de joder. https://t.co/jneYQM9H3m	https://twitter.com/belonqn/status/1623799308536406016
RominaDelPla	@RominaDelPla @FdeIzquierda @DiputadosAR Anda a laburar negratortillera	https://twitter.com/jorgfil/status/1622005666641575936
RominaDelPla	@RominaDelPla @DiputadosAR Si la verdad.balas NO ,,, AHORA unos buenos revencasos SI y darles unas palas picos y carretillas	https://twitter.com/EspindolaSergi5/status/1623621758891790336
RominaDelPla	@EBelliboni @RominaDelPla @jlespert #todosconEspert 💪 Zurdos empobrecedores.	https://twitter.com/rocanrolraton/status/1623798573845344512
RominaDelPla	@RominaDelPla Ponete a laburar vaga del orto	https://twitter.com/Ka82Lu/status/1623788351454162944
RominaDelPla	@RominaDelPla @FdeIzquierda @DiputadosAR Propiedad privada mamucha... !!!!sabes que es eso??? Que harías si se te metieran en tu casa 50 delincuentes?????	https://twitter.com/LunaPiscis1/status/1621938444174860288
RominaDelPla	@RominaDelPla @DiputadosAR Zurdos https://t.co/LmmuYKsjg2	https://twitter.com/chiesajuanpablo/status/1623470064715309056
RominaDelPla	@RominaDelPla @FdeIzquierda @DiputadosAR Porque no van a echar a los chinos? A ver si se animan? Mamarrachos. Estan entregando el país y joden a quien compró legalmente. A.los zurdos no se los vió cuando Alberto le abrió la puerta a Putin. O cuando vinieron los dictadores. Zurdos comprados. Basura humana.	https://twitter.com/lady_morocha/status/1621939254292013056
RominaDelPla	@RominaDelPla Los que cobran planes No son trabajadores! Zurda vividora.	https://twitter.com/BorisPinciuc/status/1623055703891128320
RominaDelPla	@RominaDelPla Pero que viejo más agresivo y violento el Espert ese.	https://twitter.com/hurlington/status/1623747652092305408
RominaDelPla	@RominaDelPla @FdeIzquierda @DiputadosAR Mucha tierra hay que sacarle a los K. PERO TAMBIEN A MUCHO PERONCHO TERRATENIENTE EN TODA LA ARGENTINA. MUCHO TESTAFERRO Y PARIENTES . PRONTO ESTO CAMBIARA MUCHOS VISITAN SUS ESTANCIAS Y CAMPOS EN HELICÓPTERO QUE PAGA EL ESTADO.	https://twitter.com/EDUARDO38910432/status/1622160142887260160
jlespert	@PartidoObrero @jlespert @EBelliboni Entre vagos se apoyan .	https://twitter.com/curraovir/status/1623837071826722816
jlespert	@jlespert A los pobres pedís bala y para tu amigo narcotraficante?	https://twitter.com/ruben27387124/status/1622369971434045440
jlespert	@jlespert A vos hay q mandarte balas	https://twitter.com/MaidanaEla/status/1622298518940524288
jlespert	@IglesiasDiego @jlespert Metemos todos bala	https://twitter.com/Kevindlsk/status/1622764631935557632
jlespert	@jlespert Matalos a todos nomas	https://twitter.com/nazarenagoetz/status/1622437117119926272
jlespert	@EBelliboni @RAMIROMARRA @PatoBullrich @jlespert Anda a laburar viejo vago, deja de usar a los pobres para beneficio propio!	https://twitter.com/Hernarc01/status/1623462585478643712
jlespert	@jlespert Cárcel o bala a los que insistan a evadir impuestos	https://twitter.com/ImpuestoR/status/1622356024677081088
jlespert	@jlespert Mejor bala	https://twitter.com/gastonds1985/status/1622313875747082240
jlespert	@jlespert Bala! ....la carcel los suelta y los que trabajamos NO podemos llegar a nuestros trabajos y pagarles los planes!!! #BASTA DE PIQUETESPLANERS!!!	https://twitter.com/Gloria23232954/status/1623326260977098752
jlespert	@PartidoObrero @jlespert @EBelliboni Repudiame ésta zurdo del orto... https://t.co/IrH1e9cefb	https://twitter.com/Almonday2204/status/1623838713267494912
jlespert	@jlespert Los necesitamos en CABA para mandar a trabajar a los planeros q cortan las calles	https://twitter.com/Solo_el_Gris/status/1.621295296302e+18
jlespert	@jlespert Balazo no tienen arreglo	https://twitter.com/DonofrioRodrigo/status/1622338429324345088
jlespert	@jlespert Gorila desquiciado, tu amargada existencia te aflora por todos lados tu, piel suda veneno, que lástima que no te provoca intoxicación y dejas de ensuciar el plantea.	https://twitter.com/onicesusy/status/1621207604050403328
jlespert	@jlespert Vamos loco saquen a esas lacras!!	https://twitter.com/mjlemm/status/1621301000962195712
jlespert	@jlespert Balas	https://twitter.com/NorbertoPetare5/status/1622336797291208704
vilma_ripoll	@vilma_ripoll @Cele_Fierro Vayan a trabajar VAGOS !	https://twitter.com/YoSilvanaP/status/1621397260285132800
vilma_ripoll	@vilma_ripoll @Cele_Fierro Hoy más que nunca votaría a @PatoBullrich para que termine con todos estos vagos violentos mantenidos! Terribles kukas	https://twitter.com/ferperez145/status/1621236040479432704
vilma_ripoll	@vilma_ripoll @Cele_Fierro Corrieron, zurdos.	https://twitter.com/trazid2023/status/1621262220691734528
vilma_ripoll	@PeriodismoDeIzq @vilma_ripoll Porque no los pagas vos salame. Aquí en Mendoza todos los manifestantes bolivianos.	https://twitter.com/afabianbarrera/status/1623048996645208064
vilma_ripoll	@vilma_ripoll @Cele_Fierro REFERENTE de que??. Ustedes los zurdos solo son referentes del delito, el sobre empleo estatal, la droga, el aborto, la vagancia, la destrucción de empresas y el empleo. No son referentes de nada bueno, todo lo contrario.	https://twitter.com/marcastro101/status/1621263815907090432
vilma_ripoll	@vilma_ripoll Ese pañuelo no sirve para sonarse los mocos	https://twitter.com/Mijhail2012/status/1622035059103436800
vilma_ripoll	@vilma_ripoll @Cele_Fierro Ojalá fuéramos ingleses. Tendría agua y la calle asfaltada. Mugrienta, militas la míseria	https://twitter.com/giuletta65/status/1621342029040033792
vilma_ripoll	@vilma_ripoll Después le andan besando el culo.	https://twitter.com/JGuchea/status/1621963898621419520
vilma_ripoll	@vilma_ripoll @Cele_Fierro Vamos que ya no escondes el racismo. Nazi de cuarta	https://twitter.com/KyleBro5777/status/1621559045386559488
vilma_ripoll	@vilma_ripoll Vayan a trabajar parásitos de mierda !!!! NO SE DAN CUENTA QUE NADIE LOS QUIERE !!! HACE 100AÑOS QUE EL COMUNISMO VIENE ROMPIENDO LAS BOLAS Y NUNCA SACAN NAS DEL 2% DE LOS VOTOS …HARAGANES 🤯	https://twitter.com/arqbenrufranco/status/1621428079523495936
vilma_ripoll	@vilma_ripoll De que despidos hablas si nunca trabajo igual que vos zurda DESCEREBRADA	https://twitter.com/pajarosorete/status/1622090853706596352
vilma_ripoll	@vilma_ripoll Sra deje de fabricar vagos	https://twitter.com/CasereMarta/status/1621599917016846336
vilma_ripoll	@PeriodismoDeIzq @vilma_ripoll Delincuentes, tienen que trabajar, manga de zanganos.	https://twitter.com/anibal_artigues/status/1623055117304971264
vilma_ripoll	@vilma_ripoll @Cele_Fierro 👏👏👏 de pie a estos Gauchos https://t.co/33L6q1KaJv	https://twitter.com/alegre_pajarita/status/1621309687416197120
vilma_ripoll	@vilma_ripoll @Cele_Fierro Usteds tambien dan asco,con sus pañuelis verdes,	https://twitter.com/CasereMarta/status/1621169456343908352
