# Supplementary material for: Gender biases and hate speech: Promoters and targets in the Argentinean political context
Source: PLoS One. 2025 Jan 24;20(1):e0317001. doi: 10.1371/journal.pone.0317001 (PMC11760012; doi:10.1371/journal.pone.0317001)
Supplement: S2 Table — (XLSX) [file pone.0317001.s005.xlsx]

## Sheet: Sheet1
user_name	tweet	url
CarlosMaslaton	@BizarroMiguens @ziberiaI Sí loko te posteé directo, gracias! Ganamos el Mundial!	https://twitter.com/CarlosMaslaton/status/1606054837795184640
CarlosMaslaton	@FerCerimedo_ok Te pasás de fascista, Cerimedo. Todos los operativos te salen mal. Sos un calco exacto de ideólogo de la dictadura militar de 1976-1983. Tu ideología es repugnante.	https://twitter.com/CarlosMaslaton/status/1612647560124026880
CarlosMaslaton	@maupascuccio Marra está bearish.	https://twitter.com/CarlosMaslaton/status/1616215610584666112
CarlosMaslaton	@SandraBoni10 Sandra, la gente de los barrios ""no-gronchos"" de la Capital no sabe, o no puede creer, el avance social del país que ellos siempre despreciaron queriéndolo reducir a condiciones inferiores.	https://twitter.com/CarlosMaslaton/status/1611341800941260800
CarlosMaslaton	@marceloduclos Un judío.	https://twitter.com/CarlosMaslaton/status/1619920897854558208
CarlosMaslaton	El galerita cree que en la Argentina estaba todo bien y que, de repente, se bañaron los ""negros"" en la fuente de la Plaza de Mayo el 17/10/1945 y arruinaron el país para siempre. Después por default, todos los problemas que se presentan son culpa de los peronistas.	https://twitter.com/CarlosMaslaton/status/1619634962143281152
CarlosMaslaton	@rbellezze @antuciampi Gasto mucha agua y pienso seguir gastando, dedicado a todos los roñosos de Europa, incluídos los que usan perfume para tapar la roña intrínseca de sus cerebros putrefactos.	https://twitter.com/CarlosMaslaton/status/1611105725283028992
CarlosMaslaton	@TobMartinezz A mi me encantan estéticamente por eso las agarré.	https://twitter.com/CarlosMaslaton/status/1616495287526166528
CarlosMaslaton	@DanielSuar007 Justamente, venimos de muy abajo por eso es bullish, si estuvieses arriba seria crash.	https://twitter.com/CarlosMaslaton/status/1616093339312349184
CarlosMaslaton	@LuisBeldi @tonyaracre El bull market te revienta en la cara Beldi. En pala la levantamos, y vos puteando de afuera como un comunista resentido peleado contra el progreso. Seguí mirando el dólar-peso como ""indicador"".	https://twitter.com/CarlosMaslaton/status/1610223895365455872
CarlosMaslaton	@grincho_rp Voy, pero no consumo estupefacientes. Los demás, que hagan lo que quieran.	https://twitter.com/CarlosMaslaton/status/1611725167843020800
CarlosMaslaton	@SanGaravatti Qué lindo loko muchas gracias.	https://twitter.com/CarlosMaslaton/status/1614057205808123904
CarlosMaslaton	@Tatoguccibro No loko, mi organismo no tolera las drogas. Consumo y muero.	https://twitter.com/CarlosMaslaton/status/1607109775325630464
CarlosMaslaton	@iingridrod Yo, no hay modo de que me toque esa basura comunista.	https://twitter.com/CarlosMaslaton/status/1616962153386319872
CarlosMaslaton	@manuferraritano @gabrielfedev Pero loko, súper inflación la de Israel. Está todo carísimo. Bull market total. Estás viendo todo al revés.	https://twitter.com/CarlosMaslaton/status/1620799385146916864
JuanGrabois	Muy grave lo que denuncia @OfeFernandez_. Hablan de paz con balas de plomo. https://t.co/yLIVmxJThy	https://twitter.com/JuanGrabois/status/1565111643150893056
JuanGrabois	Les comparto la campaña que impulsamos entre la UTEP y los curas villeros para los mayores en los barrios populares. Hay muchas viviendas multigeneracionales, sin habitaciones separadas para ellos. Estamos solicitando los materiales para construir un cuarto más en cada casa. https://t.co/q2XPQ6hykJ	https://twitter.com/JuanGrabois/status/1251993602110218240
JuanGrabois	Nosotros tan malos, feos, incoherentes y ridículos, como en las caricaturas antisemitas; ellos tan tiernos, bellos, naturales e indefensos como un brote de soja transgénica. No es metáfora @_LauraDiMarco, es falopa berreta que alimenta el prejuicio gorila. https://t.co/1dO3TJxo3I https://t.co/EBwl2pkHGn	https://twitter.com/JuanGrabois/status/1237908575386849280
JuanGrabois	Es indignante cómo le cuentan las costillas a las cooperativas de los excluidos que generan cientos de miles de puestos de trabajo mientras otros que generan cientos de miles de mentiras son planeros subsidiados de saco y corbata. https://t.co/vg0CJLWlyS	https://twitter.com/JuanGrabois/status/1425490092580392960
JuanGrabois	.@Luis_Delia sigue preso en un pabellón común. Esta muy enfermo: tres baypass y diabetes grave. No tiene ningún proceso por corrupción sino por una protesta social ocurrida hace 17 años. No se entiende pq ni la domiciliaria ¿será por negro y villero?¿quieren que se muera adentro?	https://twitter.com/JuanGrabois/status/1235305998153404416
JuanGrabois	Hay que invertir la lógica del oportunismo político: cuando las cosas van bien, somos amigos del campeón y la crítica escandaliza; cuando van mal, el amigo se convierte en avestruz y hace leña del árbol caído. Ante a la ofensiva gorila, todo el apoyo a @alferdez y @CFKArgentina	https://twitter.com/JuanGrabois/status/1283155228058099712
JuanGrabois	@myriambregman Es cierto Myriam. Lamentablemente no se ha resuleto la situación de los alimentos. Es muy grave. Ni en CABA ni en Nación. Con respecto a la IFE, entre los excluidos están grupos muy vulnerables como los refugiados e indocumentados.	https://twitter.com/JuanGrabois/status/1260710426158993408
JuanGrabois	A 5 años de la detención política de Milagro Sala, en Jujuy sigue reinando la arbitrariedad y el despotismo. No solo la tienen presa por mujer, negra e india sino q destruyeron una gran obra de vivienda a favor del pueblo pobre #LibertadParaMilagro Carta: https://t.co/waHniQWJM6 https://t.co/szCvm76ejS	https://twitter.com/JuanGrabois/status/1349395927954579712
JuanGrabois	Hay reclamos que ya no pueden esperar. Aumento urgente del Salario Social. Nuevos cupos, integración urbana, agricultura familiar. Son quienes han sostenido el tejido social en los barrios. No merecen vivir con 8500 mangos mientras el estado subsidia a grandes empresarios. https://t.co/YYCkH6fo8X	https://twitter.com/JuanGrabois/status/1266744639505207296
JuanGrabois	No se si el Estado tiene que tomar acciones de las empresas que asiste, pero es de estricta justicia que luego devuelvan ese dinero. Los Rocca, Magnetto, deberían dejar de vender su supuesta eficiencia. Les cabe el mote de ""planeros"" con el que denigran a nuestros compañeros.	https://twitter.com/JuanGrabois/status/1262828193138049024
JuanGrabois	@minsaurralde @nico_mantegazza Martin, yo entiendo q tengas q defender a la corporación de intendentes pero no nos engañemos, la orden la dio Mantegazza y fue él quien echó a 21 compañeros/as de la planta. Tus argumentos son idénticos al gorilaje. Nosotros peleamos x los de abajo, contra cualquier q los ataque	https://twitter.com/JuanGrabois/status/1357426059856269312
JuanGrabois	Repugnantes intelectuales rentados dando clases de solidaridad con la gorra puesta y repitiendo clarineadas. Otros ponemos la vida en los comedores y merenderos. No hay peor fascista que un burgués asustado. Ahora a tragarse la bronca y poner el hombro hasta que salgamos de esta.	https://twitter.com/JuanGrabois/status/1241813667110363136
JuanGrabois	@blashsalazar Google funciona hasta para los gorilas ignorantes de Costa Pobre que se creen liberales ilustrados... probá poner ley de tierras Australia, land reform Sctoland, reforma agraria Dinamarca y lee más de 280 caracteres que hace bien.	https://twitter.com/JuanGrabois/status/1235684275342782464
JuanGrabois	Con antorchas y guillotinas la seccional Argentina del ku klux klan salió de paseo con el apoyo de los cambiemitas y ciertos medios para decir muy republicanamente que nos quieren muertos, presos o exiliados. Que linda gente. https://t.co/eRLaAMMYF5	https://twitter.com/JuanGrabois/status/1546150298284134400
JuanGrabois	“Los judios son violentos” “Los cristianos son violentos” “Los homosexuales son violentos” “Los mapuches son violentos” Generalizaciones discriminatorias e ilícitas	https://twitter.com/JuanGrabois/status/1451586790842843136
OfeFernandez_	@alfiesolomonns @TodosCaba @alferdezok ay no responde más. Acaso te habrás quedado mirando la página sin entender por tu condición de mononeuronal?	https://twitter.com/OfeFernandez_/status/1250895953000833024
OfeFernandez_	“Muchas travestis hemos dejado de ser víctimas pasivas para ser víctimas activas. Nosotras vamos cambiando, la sociedad va cambiando. Y es porque nos volvimos sujetas peligrosas. Primero sujetas de conciencia, después sujetas de derecho y sujetas demandantes” Lohana eterna https://t.co/o1YiLQ8eat	https://twitter.com/OfeFernandez_/status/1357731727964274688
OfeFernandez_	Fargosi viejo triste si vas a hablar de mi sueldo mintiendo y habiendo cobrado añares del estado AL MENOS DESBLOQUEAME. A mi me votó la gente, si no te gusta la próxima junta mas de cinco votos. https://t.co/4JiOz2TiNN	https://twitter.com/OfeFernandez_/status/1462796702944010240
OfeFernandez_	Presente hace meses el proyecto de transformación del sistema de alimentación escolar y el oficialismo que tiene mayoría no lo quiere tratar. Son ustedes los vagos que prefieren mandar policías antes que sentar a la ministra a trabajar y resolver el conflicto.	https://twitter.com/OfeFernandez_/status/1575238494565416960
OfeFernandez_	A 5 años de su fallecimiento reparar es reconocer derechos: en la legislatura presentamos proyectos de cupo laboral y emergencia habitacional travesti trans. No hay más excusas ni tiempo, se tienen que tratar con la urgencia que merecen. Estamos en deuda.	https://twitter.com/OfeFernandez_/status/1357731729457508352
OfeFernandez_	Argentina vive una crisis social profunda. Necesitamos un salario básico universal que termine con la indigencia, que otorgue pisos de dignidad a quienes no viven de arriba como mienten algunos sino que trabajan mucho sin que les alcance la plata. 9 millones de “informales” https://t.co/aVJOgAbNac	https://twitter.com/OfeFernandez_/status/1524083006373249024
OfeFernandez_	aaaaaa pongan una carne de verdad 🐀🐀!!!	https://twitter.com/OfeFernandez_/status/1516763037641936896
OfeFernandez_	EL OBELISCO DE HOY VIEJA https://t.co/aawfKY5pPx	https://twitter.com/OfeFernandez_/status/1602771227046993920
OfeFernandez_	PODRÁN exportar un pañuelo y hacer girar por el mundo la herencia feminista de la lucha y símbolo de las madres y abuelas de plaza de mayo?? si https://t.co/BlfXVLLf1c	https://twitter.com/OfeFernandez_/status/1526674482575904768
OfeFernandez_	NO SE ENTIENDE NI QUE MIERDA SIGNIFICA DESAHOGO SEXUAL QUIEN GUIONA A ESTAS LACRAS??? FUE VIOLACION EN MANADA. https://t.co/4H1v1PtjH7	https://twitter.com/OfeFernandez_/status/1268298614935359488
OfeFernandez_	Que pedazo de mierdas una vez que no te caga la justicia va y viola a la víctima un policía. Lo que avanzó el feminismo no sirve de nada si frenamos: seguimos en emergencia y esta basura no va a parar sola. https://t.co/3XjEDHhh7A	https://twitter.com/OfeFernandez_/status/1454959342310940672
OfeFernandez_	@secard101 Otaku o peronista?	https://twitter.com/OfeFernandez_/status/1602796194488631296
OfeFernandez_	El proyecto contempla a toda persona en situación o riesgo de calle. La orientación particular a travestis-trans responde a que casi todos los casos de posible desalojo que registramos son casos de estas características, por la desidia estructural que sufren.	https://twitter.com/OfeFernandez_/status/1278444266319155200
OfeFernandez_	amo si vas a gritar morite yegua hija de puta sos vecino🥰 si vas a bancar a Cristina sos militante agresivo identificado😡 https://t.co/BamWaMKvwD	https://twitter.com/OfeFernandez_/status/1562112591723479040
OfeFernandez_	La población travesti-trans muchas veces gana por día y vive en hoteles. En este contexto no tienen nada y les aumentan el precio o las quieren desalojar. @alferdez acaba de decir que va impulsar la suspensión de desalojos y hasta “denunciar yo mismo en el INADI”. Hay estado	https://twitter.com/OfeFernandez_/status/1243339247341514752
VickyVillarruel	Si hay alguien que mató peronistas fueron los zurdos. Máximo claramente desconoce la historia reciente. Rucci, Castrofini, Batista, Vandor, Alonso, Kloosterman, Piantoni, algunos de los peronistas asesinados x Montoneros, ERP y otras orgas terroristas de extrema izquierda.	https://twitter.com/VickyVillarruel/status/1565474693792030720
VickyVillarruel	En las tribunas los que viven de todos gritan “cincuenta, cincuenta”… no les importa nada q millones no tengan que comer mientras puedan seguir con sus charlas de feminismo, aborto, lenguaje inclusivo y demás zurdadas.	https://twitter.com/VickyVillarruel/status/1537246387112677376
VickyVillarruel	El mensaje de los zurdos es q si una mujer es delincuente y usa su embarazo o a sus hijos como escudo y excusa no se la puede detener. Igual q en los 70 donde las montoneras hacían lo mismo mientras cometían graves crímenes. El q comete un delito debe ser penado. #mapuches	https://twitter.com/VickyVillarruel/status/1578183591057850368
VickyVillarruel	Qué ardidos que están los zurdos que van 2 leyes kirchneristas y sus diputados no pueden parar de hablar de la derecha y los libertarios. Vinimos para cambiar el discurso e incomodar a los hambreadores seriales. @JMilei @LLibertadAvanza	https://twitter.com/VickyVillarruel/status/1537181212732686336
VickyVillarruel	Obviamente darle el voto a Cambiemos no garantiza q no tengamos comunismo, xq como han dicho desde Macri hasta Marcos Peña ellos fueron un gobierno socialista con zurdos q votan ley de alquileres, aborto, políticas de género, políticas ambientales, etc... x eso mi pregunta.	https://twitter.com/VickyVillarruel/status/1392298491385454592
VickyVillarruel	Cuando había sindicalistas patriotas, Montoneros y los zurdos los fueron asesinando… Justicia, Verdad y Reparación para José Ignacio Rucci. https://t.co/05Kd4ua70c	https://twitter.com/VickyVillarruel/status/1574176133775441920
VickyVillarruel	Sin defender a Macri cuya gestión critiqué, aclaremos que vos y tu familia junto con todos los zurdos nos cuestan miles de millones de dólares a los argentinos, así que aunque más no sea por pudor (si sabés lo que significa), llamate a silencio. @VacaNarvaja https://t.co/tcqoWZ6C11	https://twitter.com/VickyVillarruel/status/1512213631693471232
VickyVillarruel	@AlexDar228 Que va a pasar si fueron por trabajo y emitidos a futuro? Circulá caniche.	https://twitter.com/VickyVillarruel/status/1542272715683405824
VickyVillarruel	@Dr_GaIIardo @raupeank Pero cómo? Si afecta solo al adicto… 🙄	https://twitter.com/VickyVillarruel/status/1522588816544051200
VickyVillarruel	@NicolasMayoraz @pablobazzano @Canning_House @ARGinUK @MarceloLlambas2 @PabloYurman @NKasanzew Los zurdos siempre aliados con los ingleses.	https://twitter.com/VickyVillarruel/status/1510314759761055232
VickyVillarruel	Condenada por delincuente y extorsionadora. Ni por coya, ni por mujer, fue condenada por delincuente. Y debe regresar a carcel común en vez de estar en su mansión recibiendo amigos. https://t.co/ea6tsCtiLs	https://twitter.com/VickyVillarruel/status/1603461847747026944
VickyVillarruel	@MaGaa1978 Lo q no te cierra es q alguien vote respecto de lo que pensó y defendió siempre. Los zurdos es algo anecdótico, cuando te suban los impuestos aquellos q votaste, no.	https://twitter.com/VickyVillarruel/status/1502363331528732672
VickyVillarruel	El tema no es atacar las causas de la drogadicción y construir un país donde puedas trabajar, estudiar, formar una familia, tener éxito, vivir de lo tuyo y ser dueño de tu destino. Sino que si te vas a desnucar arranques de a poco… #Criminales #Morón @LucasGhi @MunicipioMoron https://t.co/O6iBO97ue1	https://twitter.com/VickyVillarruel/status/1518680827160322048
VickyVillarruel	@emilianosordi Pero la facho y genocida soy yo q no fui parte de los hechos y reclamo x las víctimas de estos gerontes q canturrean boludeces en un avión pagado por todos.	https://twitter.com/VickyVillarruel/status/1561363676745109504
VickyVillarruel	El 0.12% de los censados no se reconoce hombre ni mujer, pero el gobierno zurdo que tenemos destina miles de millones a imponer la ideología de género. Rotundo fracaso de su estrategia.	https://twitter.com/VickyVillarruel/status/1527631178978713600
jlespert	Las calles NO se deben cortar. Cárcel o bala para los que lo hacen. La gente que transita está podrida, harta. Alguien tiene que hacer algo por ellos! https://t.co/IacpAy6m8D	https://twitter.com/jlespert/status/1557392525270335488
jlespert	A chorear a otro lado el Lagarto Juancho. https://t.co/ceTIxwxpSb	https://twitter.com/jlespert/status/1564784207850864640
jlespert	Nada de diálogo con estos terroristas maputruchos que encima ponen en duda la soberanía Argentina en la zona. Estado de sitio primero y después cárcel o bala. Y los organismos de derechos humanos que se dejen de joder y alguna vez defiendan a los ciudadanos inocentes. https://t.co/jwS8jlnP5Y	https://twitter.com/jlespert/status/1577974112902942720
jlespert	@KillAdolf @l3nchurey @ladivagante @Nicolas_3082 Nada del otro mundo. Siempre fui medio orangu de físico, pero últimamente se me había tapado de grasa que es la que me saqué cagándome de hambre😂+actividad fisica (fierros poco y nada).	https://twitter.com/jlespert/status/1599558411934277632
jlespert	A vos Juancito, con carcel o agua alcanza y sobra. Besitos 🫢 https://t.co/Y00y6gHssc https://t.co/5wBv3jAxBy	https://twitter.com/jlespert/status/1608970680414121984
jlespert	@julianyosovitch Dejame que frote la lámpara y te digo 😂	https://twitter.com/jlespert/status/1613261340969148416
jlespert	Cárcel o bala. https://t.co/w2hrl9FJVc	https://twitter.com/jlespert/status/1603432180776148992
jlespert	Cárcel o bala para los que rompen la ley, sean de la ""constelación"" que sean. https://t.co/TDwh3UnnXi	https://twitter.com/jlespert/status/1612530839077941248
jlespert	Hay que sacarlos de ahí, que no vuelvan más, meterlos presos y llevarlos a la Justicia. https://t.co/jiNxdzJdO7	https://twitter.com/jlespert/status/1577317366718930944
jlespert	Ustedes chiques de La Nación a ver si se equivocan alguna vez y publican algo mío sin tanta mala leche. Dije cárcel o bala porque los Grabois Boys están violando el Código Penal al intrusar propiedad privada. No pedí solo bala. Solo quiero que se cumpla la ley. https://t.co/FgecK0bJfY	https://twitter.com/jlespert/status/1608200666064846848
jlespert	Genial. Para esta basura, era cárcel o bala. https://t.co/CrbxzoR880	https://twitter.com/jlespert/status/1620039532166152192
jlespert	Mencioné las reformas que Argentina tiene que hacer para no terminar comiendo en un balde de mierda y la espiritista de Vicky hablando de paz social y la misa peroncha del sábado. Mundos paralelos. @AlfanoEdg @BonelliOK #ADosVoces @todonoticias https://t.co/Vl0kzXe5sP	https://twitter.com/jlespert/status/1567704631379197952
jlespert	RECLAMEN en Balcarce 50 en vez de a los súper. Desde ahí se encargan de esclavizarlos con planes que se derriten como helado al sol por como el BCRA imprime billetes sin respaldo y genera inflación. https://t.co/oB7ncAeeI6	https://twitter.com/jlespert/status/1603025592328327168
jlespert	500 dólares es algo menos que el salario promedio (a dólar libre) que paga la economía argentina en blanco por la productividad del factor productivo trabajo. Y este demente quiere que el salario mínimo (hoy 160 dólares a dolar libre) sea ese valor. Que deje de fumar de la mala. https://t.co/eQFBThyLUW	https://twitter.com/jlespert/status/1559509691511832576
jlespert	Voy a presentar un Proyecto de Declaración de estado de sitio en la zona de Villa Mascardi. No puede ser que algunos ciudadanos de Río Negro vivan aterrados por el accionar de estos maputruchos terroristas, cuando nadie en el Gobierno Nacional ni Provincial hace algo por ellos. https://t.co/8UwT8V9H6I	https://twitter.com/jlespert/status/1576725394774175232
