# Supplementary material for: Gender biases and hate speech: Promoters and targets in the Argentinean political context
Source: PLoS One. 2025 Jan 24;20(1):e0317001. doi: 10.1371/journal.pone.0317001 (PMC11760012; doi:10.1371/journal.pone.0317001)
Supplement: S3 Table — (XLSX) [file pone.0317001.s006.xlsx]

## Sheet: Hoja 1
Weak label	Rule
peronist	peronista -anti
macrist	anti (K OR peron*)
libertarian	liberal OR libertari*
neutral	me gusta
neutral	💙💛💙
peronist	✌
macrist	0.41
peronist	kirchnerista -anti -no
other right	anticomunista
other right	de derecha
macrist	corrupci*
libertarian	🐍
left	socialista -anti
left	✊
other right	patria familia
