# Supplementary material for: Gender biases and hate speech: Promoters and targets in the Argentinean political context
Source: PLoS One. 2025 Jan 24;20(1):e0317001. doi: 10.1371/journal.pone.0317001 (PMC11760012; doi:10.1371/journal.pone.0317001)
Supplement: S4 Table — (XLSX) [file pone.0317001.s007.xlsx]

## Sheet: Hoja 1
Class	Precision	Recall	F1-score
Left	84.7	90.3	87.4
Peronist	85.0	82.6	83.8
Macrist	83.0	85.4	84.2
Libertarian	78.7	69.4	73.7
Other-right	73.5	80.3	76.7
Neutral	87.9	84.4	76.8
Macro avg	82.0	82.1	82.0
